# Supplementary material for: Ginseng glycoprotein and ginsenoside facilitate anti UV damage effects in diabetic rats
Source: Front Pharmacol. 2022 Dec 16;13:1075594. doi: 10.3389/fphar.2022.1075594 (PMC9800513; doi:10.3389/fphar.2022.1075594)
Supplement: Supplementary file 1 [file DataSheet1.ZIP]

Archive with 19 entries (13 files):
- Original Date/
- Original Date/Figure1/
- Original Date/Figure1/Figure1B.xlsx
- Original Date/Figure1/Figure1C.pzfx
- Original Date/Figure2/
- Original Date/Figure2/C.xlsx
- Original Date/Figure2/D.CSV
- Original Date/Figure2/E.xlsx
- Original Date/Figure2/F.xls
- Original Date/Figure2/G.xls
- Original Date/Figure3/
- Original Date/Figure3/Figure 3A.xlsx
- Original Date/Figure3/Figure 3B.xlsx
- Original Date/Figure4/
- Original Date/Figure4/Figure4A.jpg
- Original Date/Figure4/Figure4B,DATA.xlsx
- Original Date/Figure5/
- Original Date/Figure5/Figure5.D,E,F.pzfx
- Original Date/Figure5/Figure5A.jpg
