# Supplementary material for: Ginseng glycoprotein and ginsenoside facilitate anti UV damage effects in diabetic rats
Source: Front Pharmacol. 2022 Dec 16;13:1075594. doi: 10.3389/fphar.2022.1075594 (PMC9800513; doi:10.3389/fphar.2022.1075594)
Supplement: Supplementary file 1 [file DataSheet1.ZIP › Original Date/Figure1/Figure1B.xlsx]

## Sheet: Sheet1
X	0	0.025	0.05	0.1	0.2			0.5
Y	0.089	0.454	0.876	1.439	2.622
	0	50	100	200	400	600
	0.115	0.154	0.193	0.302	0.326	0.347
