# Supplementary material for: Ginseng glycoprotein and ginsenoside facilitate anti UV damage effects in diabetic rats
Source: Front Pharmacol. 2022 Dec 16;13:1075594. doi: 10.3389/fphar.2022.1075594 (PMC9800513; doi:10.3389/fphar.2022.1075594)
Supplement: Supplementary file 1 [file DataSheet1.ZIP › Original Date/Figure2/C.xlsx]

## Sheet: Sheet1
200		2.12	1.53227
201		2.1872	1.37909
202		2.16	1.84909
203		2.377	1.34727
204		2.339	1.26182
205		2.232	1.08455
206		2.215	1.54
207		2.199	1.42909
208		2.346	1.06091
209		2.335	1.63636
210		2.323	1.22091
211		2.21	1.56909
212		2.343	0.889231
213		2.393	1.03818
214		2.312	1.01473
215		2.373	0.748182
216		2.361	0.582727
217		2.363	0.905455
218		2.431	0.525455
219		2.357	0.266364
220		2.338	0.650909
221		1.143	0.556364
222		1.456	0.767727
223		1.435	0.764818
224		1.455	0.853909
225		1.756	0.675909
226		1.436	0.575
227		0.753	0.543091
228		0.892	0.65
229		0.767	0.567273
230		0.754	0.614545
231		0.763	0.4
232		0.723	0.595455
233		0.738	0.571818
234		0.72	0.56
235		0.708	0.55
236		0.52	0.340909
237		0.726	0.663636
238		0.847	0.717273
239		0.521	0.311818
240		0.754	0.663091
241		0.688	0.595455
242		0.623	0.398364
243		0.687	0.556636
244		0.643	0.576727
245		0.746	0.567573
246		0.736	0.587455
247		0.578	0.325455
248		0.596	0.497273
249		0.661	0.58
250		0.537	0.410909
251		0.614	0.323636
252		0.61	0.324545
253		0.607	0.227273
254		0.656	0.286
255		0.601	0.230909
256		0.585	0.246436
257		0.586	0.234364
258		0.588	0.334636
259		0.592	0.334545
260		0.589	0.334545
261		0.532	0.333636
262		0.586	0.331818
263		0.583	0.335284
264		0.582	0.328182
265		0.534	0.321355
266		0.598	0.344818
267		0.577	0.334273
268		0.588	0.327636
269		0.592	0.326091
270		0.545	0.302636
271		0.589	0.458182
272		0.537	0.422909
273		0.53	0.475545
274		0.533	0.478182
275		0.511	0.452818
276		0.526	0.488545
277		0.583	0.392364
278		0.522	0.43
279		0.455	0.411727
280		0.484	0.535455
281		0.487	0.516182
282		0.485	0.52
283		0.457	0.512727
284		0.449	0.505455
285		0.441	0.399091
286		0.433	0.390909
287		0.427	0.385455
288		0.437	0.345091
289		0.475	0.354727
290		0.457	0.376273
291		0.427	0.358818
292		0.326	0.304364
293		0.385	0.346909
294		0.374	0.322364
295		0.382	0.341818
296		0.355	0.321364
297		0.365	0.312727
298		0.376	0.311582
299		0.397	0.324255
300		0.361	0.320909
301		0.365	0.326364
302		0.386	0.332727
303		0.376	0.327273
304		0.396	0.321636
305		0.364	0.301
306		0.346	0.236364
307		0.376	0.276891
308		0.385	0.267827
309		0.376	0.226727
310		0.376	0.256091
311		0.375	0.236455
312		0.377	0.243636
313		0.355	0.276182
314		0.387	0.236364
315		0.376	0.267909
316		0.387	0.275364
317		0.266	0.246545
318		0.276	0.23
319		0.276	0.233273
320		0.265	0.234636
321		0.294	0.254727
322		0.245	0.206182
323		0.275	0.235273
324		0.275	0.243636
325		0.284	0.226909
326		0.246	0.227273
327		0.274	0.213545
328		0.276	0.203818
329		0.266	0.223818
330		0.244	0.226091
331		0.242	0.222364
332		0.276	0.234455
333		0.264	0.231727
334		0.265	0.229818
335		0.238	0.209091
336		0.285	0.234364
337		0.243	0.219727
338		0.238	0.246909
339		0.273	0.199182
340		0.253	0.199455
341		0.226	0.184545
342		0.252	0.199727
343		0.211	0.190909
344		0.255	0.191182
345		0.275	0.198364
346		0.243	0.199545
347		0.226	0.191818
348		0.199	0.185
349		0.198	0.178273
350		0.192	0.173455
351		0.183	0.171727
352		0.184	0.171818
353		0.187	0.177
354		0.179	0.168182
355		0.176	0.165455
356		0.179	0.165727
357		0.177	0.161818
358		0.169	0.159091
359		0.165	0.156182
360		0.165	0.152455
361		0.167	0.155545
362		0.162	0.154727
363		0.16	0.154
364		0.157	0.142091
365		0.152	0.144273
366		0.15	0.146545
367		0.146	0.145236
368		0.145	0.141818
369		0.143	0.14
370		0.142	0.139182
371		0.141	0.137273
372		0.14	0.136455
373		0.138	0.133636
374		0.134	0.132227
375		0.133	0.130909
376		0.131	0.13
377		0.13	0.129482
378		0.128	0.125364
379		0.127	0.124545
380		0.126	0.124236
381		0.125	0.122218
382		0.123	0.12
383		0.121	0.119091
384		0.12	0.118273
385		0.117	0.116364
386		0.116	0.114545
387		0.115	0.112636
388		0.114	0.112727
389		0.114	0.112909
390		0.11	0.11
391		0.108	0.109091
392		0.107	0.107273
393		0.107	0.106364
394		0.106	0.104545
395		0.102	0.104545
396		0.102	0.102727
397		0.101	0.101818
398		0.1	0.100909
399		0.099	0.101
400		0.097	0.0990909
