# Supplementary material for: Ginseng glycoprotein and ginsenoside facilitate anti UV damage effects in diabetic rats
Source: Front Pharmacol. 2022 Dec 16;13:1075594. doi: 10.3389/fphar.2022.1075594 (PMC9800513; doi:10.3389/fphar.2022.1075594)
Supplement: Supplementary file 1 [file DataSheet1.ZIP › Original Date/Figure2/D.CSV]

3.99E+02	4.02E+01
4.01E+02	4.01E+01
4.03E+02	4.00E+01
4.05E+02	4.00E+01
4.07E+02	3.99E+01
4.09E+02	3.99E+01
4.11E+02	3.99E+01
4.13E+02	3.98E+01
4.15E+02	3.98E+01
4.17E+02	3.97E+01
4.18E+02	3.96E+01
4.20E+02	3.95E+01
4.22E+02	3.94E+01
4.24E+02	3.93E+01
4.26E+02	3.92E+01
4.28E+02	3.92E+01
4.30E+02	3.92E+01
4.32E+02	3.92E+01
4.34E+02	3.92E+01
4.36E+02	3.92E+01
4.38E+02	3.92E+01
4.40E+02	3.91E+01
4.42E+02	3.91E+01
4.44E+02	3.91E+01
4.45E+02	3.90E+01
4.47E+02	3.90E+01
4.49E+02	3.89E+01
4.51E+02	3.89E+01
4.53E+02	3.88E+01
4.55E+02	3.87E+01
4.57E+02	3.86E+01
4.59E+02	3.85E+01
4.61E+02	3.84E+01
4.63E+02	3.83E+01
4.65E+02	3.83E+01
4.67E+02	3.82E+01
4.69E+02	3.82E+01
4.71E+02	3.81E+01
4.72E+02	3.81E+01
4.74E+02	3.80E+01
4.76E+02	3.79E+01
4.78E+02	3.79E+01
4.80E+02	3.78E+01
4.82E+02	3.78E+01
4.84E+02	3.77E+01
4.86E+02	3.76E+01
4.88E+02	3.76E+01
4.90E+02	3.75E+01
4.92E+02	3.75E+01
4.94E+02	3.74E+01
4.96E+02	3.74E+01
4.98E+02	3.73E+01
4.99E+02	3.73E+01
5.01E+02	3.72E+01
5.03E+02	3.71E+01
5.05E+02	3.70E+01
5.07E+02	3.69E+01
5.09E+02	3.69E+01
5.11E+02	3.68E+01
5.13E+02	3.67E+01
5.15E+02	3.66E+01
5.17E+02	3.65E+01
5.19E+02	3.64E+01
5.21E+02	3.63E+01
5.23E+02	3.62E+01
5.25E+02	3.61E+01
5.26E+02	3.60E+01
5.28E+02	3.59E+01
5.30E+02	3.59E+01
5.32E+02	3.58E+01
5.34E+02	3.57E+01
5.36E+02	3.57E+01
5.38E+02	3.56E+01
5.40E+02	3.56E+01
5.42E+02	3.55E+01
5.44E+02	3.55E+01
5.46E+02	3.54E+01
5.48E+02	3.53E+01
5.50E+02	3.53E+01
5.52E+02	3.52E+01
5.53E+02	3.52E+01
5.55E+02	3.51E+01
5.57E+02	3.50E+01
5.59E+02	3.50E+01
5.61E+02	3.49E+01
5.63E+02	3.49E+01
5.65E+02	3.48E+01
5.67E+02	3.48E+01
5.69E+02	3.47E+01
5.71E+02	3.47E+01
5.73E+02	3.46E+01
5.75E+02	3.46E+01
5.77E+02	3.46E+01
5.79E+02	3.46E+01
5.80E+02	3.45E+01
5.82E+02	3.45E+01
5.84E+02	3.45E+01
5.86E+02	3.45E+01
5.88E+02	3.45E+01
5.90E+02	3.45E+01
5.92E+02	3.45E+01
5.94E+02	3.45E+01
5.96E+02	3.44E+01
5.98E+02	3.44E+01
6.00E+02	3.44E+01
6.02E+02	3.44E+01
6.04E+02	3.43E+01
6.06E+02	3.43E+01
6.07E+02	3.43E+01
6.09E+02	3.43E+01
6.11E+02	3.42E+01
6.13E+02	3.42E+01
6.15E+02	3.42E+01
6.17E+02	3.42E+01
6.19E+02	3.42E+01
6.21E+02	3.42E+01
6.23E+02	3.42E+01
6.25E+02	3.42E+01
6.27E+02	3.42E+01
6.29E+02	3.42E+01
6.31E+02	3.42E+01
6.33E+02	3.42E+01
6.34E+02	3.42E+01
6.36E+02	3.42E+01
6.38E+02	3.42E+01
6.40E+02	3.42E+01
6.42E+02	3.42E+01
6.44E+02	3.42E+01
6.46E+02	3.42E+01
6.48E+02	3.42E+01
6.50E+02	3.43E+01
6.52E+02	3.43E+01
6.54E+02	3.43E+01
6.56E+02	3.44E+01
6.58E+02	3.44E+01
6.60E+02	3.44E+01
6.61E+02	3.45E+01
6.63E+02	3.45E+01
6.65E+02	3.45E+01
6.67E+02	3.44E+01
6.69E+02	3.44E+01
6.71E+02	3.44E+01
6.73E+02	3.44E+01
6.75E+02	3.45E+01
6.77E+02	3.45E+01
6.79E+02	3.46E+01
6.81E+02	3.46E+01
6.83E+02	3.47E+01
6.85E+02	3.47E+01
6.87E+02	3.47E+01
6.88E+02	3.47E+01
6.90E+02	3.47E+01
6.92E+02	3.47E+01
6.94E+02	3.47E+01
6.96E+02	3.48E+01
6.98E+02	3.48E+01
7.00E+02	3.48E+01
7.02E+02	3.48E+01
7.04E+02	3.49E+01
7.06E+02	3.49E+01
7.08E+02	3.49E+01
7.10E+02	3.50E+01
7.12E+02	3.50E+01
7.14E+02	3.51E+01
7.15E+02	3.51E+01
7.17E+02	3.52E+01
7.19E+02	3.52E+01
7.21E+02	3.53E+01
7.23E+02	3.53E+01
7.25E+02	3.54E+01
7.27E+02	3.54E+01
7.29E+02	3.55E+01
7.31E+02	3.55E+01
7.33E+02	3.56E+01
7.35E+02	3.56E+01
7.37E+02	3.56E+01
7.39E+02	3.57E+01
7.41E+02	3.57E+01
7.42E+02	3.57E+01
7.44E+02	3.57E+01
7.46E+02	3.57E+01
7.48E+02	3.57E+01
7.50E+02	3.57E+01
7.52E+02	3.57E+01
7.54E+02	3.56E+01
7.56E+02	3.56E+01
7.58E+02	3.56E+01
7.60E+02	3.56E+01
7.62E+02	3.56E+01
7.64E+02	3.56E+01
7.66E+02	3.56E+01
7.68E+02	3.57E+01
7.69E+02	3.57E+01
7.71E+02	3.57E+01
7.73E+02	3.57E+01
7.75E+02	3.58E+01
7.77E+02	3.58E+01
7.79E+02	3.59E+01
7.81E+02	3.59E+01
7.83E+02	3.60E+01
7.85E+02	3.61E+01
7.87E+02	3.61E+01
7.89E+02	3.62E+01
7.91E+02	3.63E+01
7.93E+02	3.63E+01
7.95E+02	3.64E+01
7.96E+02	3.65E+01
7.98E+02	3.65E+01
8.00E+02	3.66E+01
8.02E+02	3.66E+01
8.04E+02	3.67E+01
8.06E+02	3.68E+01
8.08E+02	3.68E+01
8.10E+02	3.69E+01
8.12E+02	3.70E+01
8.14E+02	3.71E+01
8.16E+02	3.71E+01
8.18E+02	3.72E+01
8.20E+02	3.73E+01
8.22E+02	3.74E+01
8.23E+02	3.74E+01
8.25E+02	3.75E+01
8.27E+02	3.75E+01
8.29E+02	3.76E+01
8.31E+02	3.77E+01
8.33E+02	3.77E+01
8.35E+02	3.78E+01
8.37E+02	3.78E+01
8.39E+02	3.79E+01
8.41E+02	3.79E+01
8.43E+02	3.80E+01
8.45E+02	3.80E+01
8.47E+02	3.81E+01
8.49E+02	3.81E+01
8.50E+02	3.82E+01
8.52E+02	3.82E+01
8.54E+02	3.82E+01
8.56E+02	3.83E+01
8.58E+02	3.83E+01
8.60E+02	3.83E+01
8.62E+02	3.84E+01
8.64E+02	3.84E+01
8.66E+02	3.85E+01
8.68E+02	3.85E+01
8.70E+02	3.85E+01
8.72E+02	3.86E+01
8.74E+02	3.86E+01
8.76E+02	3.86E+01
8.77E+02	3.86E+01
8.79E+02	3.87E+01
8.81E+02	3.87E+01
8.83E+02	3.87E+01
8.85E+02	3.87E+01
8.87E+02	3.88E+01
8.89E+02	3.88E+01
8.91E+02	3.88E+01
8.93E+02	3.88E+01
8.95E+02	3.88E+01
8.97E+02	3.88E+01
8.99E+02	3.88E+01
9.01E+02	3.88E+01
9.03E+02	3.88E+01
9.04E+02	3.88E+01
9.06E+02	3.88E+01
9.08E+02	3.88E+01
9.10E+02	3.88E+01
9.12E+02	3.88E+01
9.14E+02	3.88E+01
9.16E+02	3.87E+01
9.18E+02	3.87E+01
9.20E+02	3.87E+01
9.22E+02	3.87E+01
9.24E+02	3.87E+01
9.26E+02	3.87E+01
9.28E+02	3.87E+01
9.30E+02	3.87E+01
9.31E+02	3.86E+01
9.33E+02	3.86E+01
9.35E+02	3.86E+01
9.37E+02	3.86E+01
9.39E+02	3.85E+01
9.41E+02	3.85E+01
9.43E+02	3.84E+01
9.45E+02	3.83E+01
9.47E+02	3.82E+01
9.49E+02	3.81E+01
9.51E+02	3.80E+01
9.53E+02	3.79E+01
9.55E+02	3.78E+01
9.57E+02	3.77E+01
9.58E+02	3.75E+01
9.60E+02	3.74E+01
9.62E+02	3.73E+01
9.64E+02	3.72E+01
9.66E+02	3.70E+01
9.68E+02	3.69E+01
9.70E+02	3.68E+01
9.72E+02	3.66E+01
9.74E+02	3.64E+01
9.76E+02	3.63E+01
9.78E+02	3.61E+01
9.80E+02	3.59E+01
9.82E+02	3.57E+01
9.84E+02	3.54E+01
9.85E+02	3.52E+01
9.87E+02	3.49E+01
9.89E+02	3.47E+01
9.91E+02	3.44E+01
9.93E+02	3.41E+01
9.95E+02	3.38E+01
9.97E+02	3.35E+01
9.99E+02	3.32E+01
1.00E+03	3.29E+01
1.00E+03	3.26E+01
1.00E+03	3.22E+01
1.01E+03	3.19E+01
1.01E+03	3.16E+01
1.01E+03	3.13E+01
1.01E+03	3.10E+01
1.01E+03	3.07E+01
1.02E+03	3.05E+01
1.02E+03	3.02E+01
1.02E+03	3.00E+01
1.02E+03	2.98E+01
1.02E+03	2.97E+01
1.03E+03	2.96E+01
1.03E+03	2.95E+01
1.03E+03	2.95E+01
1.03E+03	2.94E+01
1.03E+03	2.94E+01
1.04E+03	2.94E+01
1.04E+03	2.94E+01
1.04E+03	2.95E+01
1.04E+03	2.95E+01
1.04E+03	2.95E+01
1.05E+03	2.95E+01
1.05E+03	2.96E+01
1.05E+03	2.96E+01
1.05E+03	2.97E+01
1.05E+03	2.97E+01
1.05E+03	2.98E+01
1.06E+03	2.99E+01
1.06E+03	3.00E+01
1.06E+03	3.00E+01
1.06E+03	3.00E+01
1.06E+03	3.01E+01
1.07E+03	3.00E+01
1.07E+03	3.00E+01
1.07E+03	3.00E+01
1.07E+03	2.99E+01
1.07E+03	2.99E+01
1.08E+03	2.99E+01
1.08E+03	2.99E+01
1.08E+03	3.00E+01
1.08E+03	3.01E+01
1.08E+03	3.02E+01
1.09E+03	3.03E+01
1.09E+03	3.05E+01
1.09E+03	3.06E+01
1.09E+03	3.07E+01
1.09E+03	3.08E+01
1.10E+03	3.09E+01
1.10E+03	3.10E+01
1.10E+03	3.11E+01
1.10E+03	3.12E+01
1.10E+03	3.13E+01
1.11E+03	3.15E+01
1.11E+03	3.16E+01
1.11E+03	3.17E+01
1.11E+03	3.19E+01
1.11E+03	3.21E+01
1.11E+03	3.22E+01
1.12E+03	3.24E+01
1.12E+03	3.26E+01
1.12E+03	3.27E+01
1.12E+03	3.29E+01
1.12E+03	3.30E+01
1.13E+03	3.31E+01
1.13E+03	3.32E+01
1.13E+03	3.33E+01
1.13E+03	3.33E+01
1.13E+03	3.33E+01
1.14E+03	3.34E+01
1.14E+03	3.34E+01
1.14E+03	3.34E+01
1.14E+03	3.34E+01
1.14E+03	3.34E+01
1.15E+03	3.34E+01
1.15E+03	3.34E+01
1.15E+03	3.35E+01
1.15E+03	3.36E+01
1.15E+03	3.37E+01
1.16E+03	3.38E+01
1.16E+03	3.40E+01
1.16E+03	3.42E+01
1.16E+03	3.44E+01
1.16E+03	3.46E+01
1.16E+03	3.48E+01
1.17E+03	3.50E+01
1.17E+03	3.51E+01
1.17E+03	3.53E+01
1.17E+03	3.54E+01
1.17E+03	3.56E+01
1.18E+03	3.56E+01
1.18E+03	3.57E+01
1.18E+03	3.58E+01
1.18E+03	3.58E+01
1.18E+03	3.58E+01
1.19E+03	3.58E+01
1.19E+03	3.58E+01
1.19E+03	3.58E+01
1.19E+03	3.57E+01
1.19E+03	3.57E+01
1.20E+03	3.56E+01
1.20E+03	3.55E+01
1.20E+03	3.55E+01
1.20E+03	3.54E+01
1.20E+03	3.53E+01
1.21E+03	3.53E+01
1.21E+03	3.52E+01
1.21E+03	3.51E+01
1.21E+03	3.51E+01
1.21E+03	3.50E+01
1.21E+03	3.49E+01
1.22E+03	3.49E+01
1.22E+03	3.48E+01
1.22E+03	3.48E+01
1.22E+03	3.47E+01
1.22E+03	3.47E+01
1.23E+03	3.46E+01
1.23E+03	3.46E+01
1.23E+03	3.45E+01
1.23E+03	3.45E+01
1.23E+03	3.44E+01
1.24E+03	3.44E+01
1.24E+03	3.44E+01
1.24E+03	3.44E+01
1.24E+03	3.44E+01
1.24E+03	3.44E+01
1.25E+03	3.44E+01
1.25E+03	3.44E+01
1.25E+03	3.44E+01
1.25E+03	3.43E+01
1.25E+03	3.43E+01
1.26E+03	3.43E+01
1.26E+03	3.43E+01
1.26E+03	3.43E+01
1.26E+03	3.43E+01
1.26E+03	3.43E+01
1.27E+03	3.43E+01
1.27E+03	3.42E+01
1.27E+03	3.42E+01
1.27E+03	3.42E+01
1.27E+03	3.43E+01
1.27E+03	3.43E+01
1.28E+03	3.43E+01
1.28E+03	3.43E+01
1.28E+03	3.43E+01
1.28E+03	3.43E+01
1.28E+03	3.43E+01
1.29E+03	3.43E+01
1.29E+03	3.43E+01
1.29E+03	3.42E+01
1.29E+03	3.42E+01
1.29E+03	3.42E+01
1.30E+03	3.42E+01
1.30E+03	3.42E+01
1.30E+03	3.41E+01
1.30E+03	3.41E+01
1.30E+03	3.40E+01
1.31E+03	3.40E+01
1.31E+03	3.40E+01
1.31E+03	3.39E+01
1.31E+03	3.38E+01
1.31E+03	3.38E+01
1.32E+03	3.37E+01
1.32E+03	3.37E+01
1.32E+03	3.36E+01
1.32E+03	3.36E+01
1.32E+03	3.35E+01
1.32E+03	3.35E+01
1.33E+03	3.35E+01
1.33E+03	3.35E+01
1.33E+03	3.35E+01
1.33E+03	3.35E+01
1.33E+03	3.35E+01
1.34E+03	3.34E+01
1.34E+03	3.34E+01
1.34E+03	3.34E+01
1.34E+03	3.33E+01
1.34E+03	3.33E+01
1.35E+03	3.32E+01
1.35E+03	3.32E+01
1.35E+03	3.31E+01
1.35E+03	3.31E+01
1.35E+03	3.30E+01
1.36E+03	3.30E+01
1.36E+03	3.29E+01
1.36E+03	3.28E+01
1.36E+03	3.27E+01
1.36E+03	3.26E+01
1.37E+03	3.25E+01
1.37E+03	3.24E+01
1.37E+03	3.23E+01
1.37E+03	3.22E+01
1.37E+03	3.21E+01
1.37E+03	3.21E+01
1.38E+03	3.20E+01
1.38E+03	3.19E+01
1.38E+03	3.18E+01
1.38E+03	3.18E+01
1.38E+03	3.18E+01
1.39E+03	3.17E+01
1.39E+03	3.17E+01
1.39E+03	3.17E+01
1.39E+03	3.17E+01
1.39E+03	3.16E+01
1.40E+03	3.16E+01
1.40E+03	3.16E+01
1.40E+03	3.16E+01
1.40E+03	3.16E+01
1.40E+03	3.16E+01
1.41E+03	3.16E+01
1.41E+03	3.17E+01
1.41E+03	3.18E+01
1.41E+03	3.18E+01
1.41E+03	3.19E+01
1.42E+03	3.20E+01
1.42E+03	3.20E+01
1.42E+03	3.21E+01
1.42E+03	3.22E+01
1.42E+03	3.23E+01
1.43E+03	3.24E+01
1.43E+03	3.25E+01
1.43E+03	3.27E+01
1.43E+03	3.28E+01
1.43E+03	3.29E+01
1.43E+03	3.30E+01
1.44E+03	3.31E+01
1.44E+03	3.32E+01
1.44E+03	3.33E+01
1.44E+03	3.34E+01
1.44E+03	3.35E+01
1.45E+03	3.36E+01
1.45E+03	3.37E+01
1.45E+03	3.38E+01
1.45E+03	3.39E+01
1.45E+03	3.40E+01
1.46E+03	3.42E+01
1.46E+03	3.43E+01
1.46E+03	3.45E+01
1.46E+03	3.46E+01
1.46E+03	3.48E+01
1.47E+03	3.51E+01
1.47E+03	3.53E+01
1.47E+03	3.55E+01
1.47E+03	3.57E+01
1.47E+03	3.59E+01
1.48E+03	3.61E+01
1.48E+03	3.63E+01
1.48E+03	3.65E+01
1.48E+03	3.67E+01
1.48E+03	3.68E+01
1.48E+03	3.69E+01
1.49E+03	3.70E+01
1.49E+03	3.70E+01
1.49E+03	3.71E+01
1.49E+03	3.71E+01
1.49E+03	3.71E+01
1.50E+03	3.71E+01
1.50E+03	3.70E+01
1.50E+03	3.70E+01
1.50E+03	3.69E+01
1.50E+03	3.68E+01
1.51E+03	3.67E+01
1.51E+03	3.65E+01
1.51E+03	3.64E+01
1.51E+03	3.63E+01
1.51E+03	3.62E+01
1.52E+03	3.61E+01
1.52E+03	3.60E+01
1.52E+03	3.59E+01
1.52E+03	3.58E+01
1.52E+03	3.57E+01
1.53E+03	3.56E+01
1.53E+03	3.56E+01
1.53E+03	3.55E+01
1.53E+03	3.55E+01
1.53E+03	3.54E+01
1.54E+03	3.52E+01
1.54E+03	3.51E+01
1.54E+03	3.48E+01
1.54E+03	3.46E+01
1.54E+03	3.44E+01
1.54E+03	3.43E+01
1.55E+03	3.41E+01
1.55E+03	3.40E+01
1.55E+03	3.39E+01
1.55E+03	3.37E+01
1.55E+03	3.35E+01
1.56E+03	3.33E+01
1.56E+03	3.30E+01
1.56E+03	3.28E+01
1.56E+03	3.26E+01
1.56E+03	3.24E+01
1.57E+03	3.22E+01
1.57E+03	3.20E+01
1.57E+03	3.18E+01
1.57E+03	3.16E+01
1.57E+03	3.13E+01
1.58E+03	3.11E+01
1.58E+03	3.08E+01
1.58E+03	3.06E+01
1.58E+03	3.04E+01
1.58E+03	3.02E+01
1.59E+03	2.99E+01
1.59E+03	2.97E+01
1.59E+03	2.95E+01
1.59E+03	2.93E+01
1.59E+03	2.91E+01
1.59E+03	2.89E+01
1.60E+03	2.87E+01
1.60E+03	2.85E+01
1.60E+03	2.84E+01
1.60E+03	2.82E+01
1.60E+03	2.81E+01
1.61E+03	2.80E+01
1.61E+03	2.79E+01
1.61E+03	2.78E+01
1.61E+03	2.77E+01
1.61E+03	2.77E+01
1.62E+03	2.76E+01
1.62E+03	2.75E+01
1.62E+03	2.75E+01
1.62E+03	2.75E+01
1.62E+03	2.75E+01
1.63E+03	2.75E+01
1.63E+03	2.75E+01
1.63E+03	2.75E+01
1.63E+03	2.76E+01
1.63E+03	2.76E+01
1.64E+03	2.77E+01
1.64E+03	2.77E+01
1.64E+03	2.78E+01
1.64E+03	2.79E+01
1.64E+03	2.80E+01
1.64E+03	2.81E+01
1.65E+03	2.82E+01
1.65E+03	2.82E+01
1.65E+03	2.83E+01
1.65E+03	2.84E+01
1.65E+03	2.86E+01
1.66E+03	2.87E+01
1.66E+03	2.89E+01
1.66E+03	2.91E+01
1.66E+03	2.92E+01
1.66E+03	2.94E+01
1.67E+03	2.96E+01
1.67E+03	2.97E+01
1.67E+03	2.99E+01
1.67E+03	3.01E+01
1.67E+03	3.03E+01
1.68E+03	3.05E+01
1.68E+03	3.07E+01
1.68E+03	3.09E+01
1.68E+03	3.11E+01
1.68E+03	3.13E+01
1.69E+03	3.15E+01
1.69E+03	3.17E+01
1.69E+03	3.19E+01
1.69E+03	3.21E+01
1.69E+03	3.22E+01
1.70E+03	3.23E+01
1.70E+03	3.25E+01
1.70E+03	3.26E+01
1.70E+03	3.28E+01
1.70E+03	3.29E+01
1.70E+03	3.31E+01
1.71E+03	3.33E+01
1.71E+03	3.36E+01
1.71E+03	3.38E+01
1.71E+03	3.41E+01
1.71E+03	3.44E+01
1.72E+03	3.47E+01
1.72E+03	3.51E+01
1.72E+03	3.54E+01
1.72E+03	3.58E+01
1.72E+03	3.61E+01
1.73E+03	3.64E+01
1.73E+03	3.68E+01
1.73E+03	3.71E+01
1.73E+03	3.74E+01
1.73E+03	3.77E+01
1.74E+03	3.80E+01
1.74E+03	3.83E+01
1.74E+03	3.86E+01
1.74E+03	3.89E+01
1.74E+03	3.91E+01
1.75E+03	3.94E+01
1.75E+03	3.96E+01
1.75E+03	3.99E+01
1.75E+03	4.01E+01
1.75E+03	4.03E+01
1.75E+03	4.05E+01
1.76E+03	4.07E+01
1.76E+03	4.09E+01
1.76E+03	4.11E+01
1.76E+03	4.13E+01
1.76E+03	4.15E+01
1.77E+03	4.16E+01
1.77E+03	4.18E+01
1.77E+03	4.20E+01
1.77E+03	4.21E+01
1.77E+03	4.23E+01
1.78E+03	4.25E+01
1.78E+03	4.27E+01
1.78E+03	4.29E+01
1.78E+03	4.31E+01
1.78E+03	4.33E+01
1.79E+03	4.34E+01
1.79E+03	4.36E+01
1.79E+03	4.38E+01
1.79E+03	4.39E+01
1.79E+03	4.41E+01
1.80E+03	4.42E+01
1.80E+03	4.43E+01
1.80E+03	4.44E+01
1.80E+03	4.46E+01
1.80E+03	4.47E+01
1.81E+03	4.48E+01
1.81E+03	4.49E+01
1.81E+03	4.49E+01
1.81E+03	4.50E+01
1.81E+03	4.51E+01
1.81E+03	4.51E+01
1.82E+03	4.52E+01
1.82E+03	4.53E+01
1.82E+03	4.53E+01
1.82E+03	4.54E+01
1.82E+03	4.54E+01
1.83E+03	4.54E+01
1.83E+03	4.54E+01
1.83E+03	4.55E+01
1.83E+03	4.55E+01
1.83E+03	4.55E+01
1.84E+03	4.56E+01
1.84E+03	4.56E+01
1.84E+03	4.56E+01
1.84E+03	4.56E+01
1.84E+03	4.56E+01
1.85E+03	4.56E+01
1.85E+03	4.56E+01
1.85E+03	4.57E+01
1.85E+03	4.57E+01
1.85E+03	4.57E+01
1.86E+03	4.58E+01
1.86E+03	4.58E+01
1.86E+03	4.58E+01
1.86E+03	4.58E+01
1.86E+03	4.58E+01
1.86E+03	4.58E+01
1.87E+03	4.58E+01
1.87E+03	4.58E+01
1.87E+03	4.59E+01
1.87E+03	4.59E+01
1.87E+03	4.59E+01
1.88E+03	4.59E+01
1.88E+03	4.59E+01
1.88E+03	4.59E+01
1.88E+03	4.60E+01
1.88E+03	4.60E+01
1.89E+03	4.60E+01
1.89E+03	4.60E+01
1.89E+03	4.60E+01
1.89E+03	4.60E+01
1.89E+03	4.60E+01
1.90E+03	4.60E+01
1.90E+03	4.60E+01
1.90E+03	4.60E+01
1.90E+03	4.60E+01
1.90E+03	4.60E+01
1.91E+03	4.60E+01
1.91E+03	4.60E+01
1.91E+03	4.60E+01
1.91E+03	4.60E+01
1.91E+03	4.60E+01
1.91E+03	4.60E+01
1.92E+03	4.60E+01
1.92E+03	4.60E+01
1.92E+03	4.60E+01
1.92E+03	4.60E+01
1.92E+03	4.60E+01
1.93E+03	4.60E+01
1.93E+03	4.60E+01
1.93E+03	4.61E+01
1.93E+03	4.61E+01
1.93E+03	4.61E+01
1.94E+03	4.61E+01
1.94E+03	4.61E+01
1.94E+03	4.61E+01
1.94E+03	4.60E+01
1.94E+03	4.60E+01
1.95E+03	4.60E+01
1.95E+03	4.60E+01
1.95E+03	4.60E+01
1.95E+03	4.61E+01
1.95E+03	4.61E+01
1.96E+03	4.61E+01
1.96E+03	4.61E+01
1.96E+03	4.61E+01
1.96E+03	4.61E+01
1.96E+03	4.61E+01
1.97E+03	4.61E+01
1.97E+03	4.60E+01
1.97E+03	4.60E+01
1.97E+03	4.60E+01
1.97E+03	4.60E+01
1.97E+03	4.61E+01
1.98E+03	4.61E+01
1.98E+03	4.61E+01
1.98E+03	4.61E+01
1.98E+03	4.61E+01
1.98E+03	4.61E+01
1.99E+03	4.61E+01
1.99E+03	4.61E+01
1.99E+03	4.60E+01
1.99E+03	4.60E+01
1.99E+03	4.60E+01
2.00E+03	4.60E+01
2.00E+03	4.60E+01
2.00E+03	4.60E+01
2.00E+03	4.60E+01
2.00E+03	4.60E+01
2.01E+03	4.60E+01
2.01E+03	4.60E+01
2.01E+03	4.60E+01
2.01E+03	4.60E+01
2.01E+03	4.60E+01
2.02E+03	4.60E+01
2.02E+03	4.60E+01
2.02E+03	4.60E+01
2.02E+03	4.60E+01
2.02E+03	4.60E+01
2.02E+03	4.60E+01
2.03E+03	4.60E+01
2.03E+03	4.60E+01
2.03E+03	4.60E+01
2.03E+03	4.60E+01
2.03E+03	4.60E+01
2.04E+03	4.60E+01
2.04E+03	4.60E+01
2.04E+03	4.60E+01
2.04E+03	4.60E+01
2.04E+03	4.59E+01
2.05E+03	4.59E+01
2.05E+03	4.59E+01
2.05E+03	4.59E+01
2.05E+03	4.59E+01
2.05E+03	4.59E+01
2.06E+03	4.59E+01
2.06E+03	4.59E+01
2.06E+03	4.59E+01
2.06E+03	4.59E+01
2.06E+03	4.59E+01
2.07E+03	4.59E+01
2.07E+03	4.59E+01
2.07E+03	4.59E+01
2.07E+03	4.59E+01
2.07E+03	4.59E+01
2.08E+03	4.59E+01
2.08E+03	4.59E+01
2.08E+03	4.59E+01
2.08E+03	4.59E+01
2.08E+03	4.59E+01
2.08E+03	4.59E+01
2.09E+03	4.59E+01
2.09E+03	4.59E+01
2.09E+03	4.59E+01
2.09E+03	4.59E+01
2.09E+03	4.59E+01
2.10E+03	4.59E+01
2.10E+03	4.59E+01
2.10E+03	4.59E+01
2.10E+03	4.59E+01
2.10E+03	4.58E+01
2.11E+03	4.58E+01
2.11E+03	4.58E+01
2.11E+03	4.58E+01
2.11E+03	4.58E+01
2.11E+03	4.58E+01
2.12E+03	4.58E+01
2.12E+03	4.58E+01
2.12E+03	4.58E+01
2.12E+03	4.58E+01
2.12E+03	4.58E+01
2.13E+03	4.58E+01
2.13E+03	4.58E+01
2.13E+03	4.58E+01
2.13E+03	4.58E+01
2.13E+03	4.58E+01
2.13E+03	4.58E+01
2.14E+03	4.58E+01
2.14E+03	4.58E+01
2.14E+03	4.58E+01
2.14E+03	4.58E+01
2.14E+03	4.58E+01
2.15E+03	4.58E+01
2.15E+03	4.58E+01
2.15E+03	4.58E+01
2.15E+03	4.58E+01
2.15E+03	4.58E+01
2.16E+03	4.58E+01
2.16E+03	4.58E+01
2.16E+03	4.58E+01
2.16E+03	4.58E+01
2.16E+03	4.58E+01
2.17E+03	4.58E+01
2.17E+03	4.58E+01
2.17E+03	4.58E+01
2.17E+03	4.58E+01
2.17E+03	4.58E+01
2.18E+03	4.58E+01
2.18E+03	4.58E+01
2.18E+03	4.58E+01
2.18E+03	4.58E+01
2.18E+03	4.58E+01
2.18E+03	4.58E+01
2.19E+03	4.58E+01
2.19E+03	4.58E+01
2.19E+03	4.58E+01
2.19E+03	4.58E+01
2.19E+03	4.58E+01
2.20E+03	4.58E+01
2.20E+03	4.58E+01
2.20E+03	4.58E+01
2.20E+03	4.58E+01
2.20E+03	4.58E+01
2.21E+03	4.58E+01
2.21E+03	4.58E+01
2.21E+03	4.57E+01
2.21E+03	4.57E+01
2.21E+03	4.57E+01
2.22E+03	4.57E+01
2.22E+03	4.57E+01
2.22E+03	4.57E+01
2.22E+03	4.57E+01
2.22E+03	4.57E+01
2.23E+03	4.57E+01
2.23E+03	4.57E+01
2.23E+03	4.57E+01
2.23E+03	4.57E+01
2.23E+03	4.57E+01
2.24E+03	4.57E+01
2.24E+03	4.57E+01
2.24E+03	4.57E+01
2.24E+03	4.57E+01
2.24E+03	4.57E+01
2.24E+03	4.57E+01
2.25E+03	4.57E+01
2.25E+03	4.57E+01
2.25E+03	4.57E+01
2.25E+03	4.57E+01
2.25E+03	4.57E+01
2.26E+03	4.56E+01
2.26E+03	4.56E+01
2.26E+03	4.56E+01
2.26E+03	4.56E+01
2.26E+03	4.56E+01
2.27E+03	4.56E+01
2.27E+03	4.56E+01
2.27E+03	4.56E+01
2.27E+03	4.56E+01
2.27E+03	4.56E+01
2.28E+03	4.56E+01
2.28E+03	4.56E+01
2.28E+03	4.56E+01
2.28E+03	4.56E+01
2.28E+03	4.56E+01
2.29E+03	4.56E+01
2.29E+03	4.55E+01
2.29E+03	4.55E+01
2.29E+03	4.55E+01
2.29E+03	4.55E+01
2.29E+03	4.55E+01
2.30E+03	4.55E+01
2.30E+03	4.56E+01
2.30E+03	4.56E+01
2.30E+03	4.56E+01
2.30E+03	4.56E+01
2.31E+03	4.56E+01
2.31E+03	4.56E+01
2.31E+03	4.55E+01
2.31E+03	4.55E+01
2.31E+03	4.55E+01
2.32E+03	4.55E+01
2.32E+03	4.55E+01
2.32E+03	4.55E+01
2.32E+03	4.54E+01
2.32E+03	4.54E+01
2.33E+03	4.54E+01
2.33E+03	4.53E+01
2.33E+03	4.53E+01
2.33E+03	4.52E+01
2.33E+03	4.52E+01
2.34E+03	4.51E+01
2.34E+03	4.51E+01
2.34E+03	4.51E+01
2.34E+03	4.51E+01
2.34E+03	4.51E+01
2.35E+03	4.52E+01
2.35E+03	4.52E+01
2.35E+03	4.53E+01
2.35E+03	4.53E+01
2.35E+03	4.53E+01
2.35E+03	4.52E+01
2.36E+03	4.51E+01
2.36E+03	4.50E+01
2.36E+03	4.48E+01
2.36E+03	4.47E+01
2.36E+03	4.45E+01
2.37E+03	4.45E+01
2.37E+03	4.44E+01
2.37E+03	4.45E+01
2.37E+03	4.45E+01
2.37E+03	4.45E+01
2.38E+03	4.46E+01
2.38E+03	4.47E+01
2.38E+03	4.47E+01
2.38E+03	4.48E+01
2.38E+03	4.48E+01
2.39E+03	4.49E+01
2.39E+03	4.49E+01
2.39E+03	4.49E+01
2.39E+03	4.49E+01
2.39E+03	4.49E+01
2.40E+03	4.49E+01
2.40E+03	4.49E+01
2.40E+03	4.49E+01
2.40E+03	4.49E+01
2.40E+03	4.49E+01
2.40E+03	4.48E+01
2.41E+03	4.48E+01
2.41E+03	4.48E+01
2.41E+03	4.48E+01
2.41E+03	4.48E+01
2.41E+03	4.47E+01
2.42E+03	4.47E+01
2.42E+03	4.47E+01
2.42E+03	4.47E+01
2.42E+03	4.47E+01
2.42E+03	4.47E+01
2.43E+03	4.46E+01
2.43E+03	4.46E+01
2.43E+03	4.46E+01
2.43E+03	4.46E+01
2.43E+03	4.46E+01
2.44E+03	4.46E+01
2.44E+03	4.45E+01
2.44E+03	4.45E+01
2.44E+03	4.45E+01
2.44E+03	4.45E+01
2.45E+03	4.45E+01
2.45E+03	4.44E+01
2.45E+03	4.44E+01
2.45E+03	4.44E+01
2.45E+03	4.44E+01
2.45E+03	4.44E+01
2.46E+03	4.44E+01
2.46E+03	4.43E+01
2.46E+03	4.43E+01
2.46E+03	4.43E+01
2.46E+03	4.43E+01
2.47E+03	4.42E+01
2.47E+03	4.42E+01
2.47E+03	4.42E+01
2.47E+03	4.42E+01
2.47E+03	4.41E+01
2.48E+03	4.41E+01
2.48E+03	4.41E+01
2.48E+03	4.41E+01
2.48E+03	4.41E+01
2.48E+03	4.40E+01
2.49E+03	4.40E+01
2.49E+03	4.40E+01
2.49E+03	4.40E+01
2.49E+03	4.40E+01
2.49E+03	4.39E+01
2.50E+03	4.39E+01
2.50E+03	4.39E+01
2.50E+03	4.39E+01
2.50E+03	4.39E+01
2.50E+03	4.38E+01
2.51E+03	4.38E+01
2.51E+03	4.38E+01
2.51E+03	4.38E+01
2.51E+03	4.38E+01
2.51E+03	4.37E+01
2.51E+03	4.37E+01
2.52E+03	4.37E+01
2.52E+03	4.37E+01
2.52E+03	4.36E+01
2.52E+03	4.36E+01
2.52E+03	4.36E+01
2.53E+03	4.36E+01
2.53E+03	4.36E+01
2.53E+03	4.36E+01
2.53E+03	4.35E+01
2.53E+03	4.35E+01
2.54E+03	4.35E+01
2.54E+03	4.35E+01
2.54E+03	4.34E+01
2.54E+03	4.34E+01
2.54E+03	4.34E+01
2.55E+03	4.34E+01
2.55E+03	4.34E+01
2.55E+03	4.33E+01
2.55E+03	4.33E+01
2.55E+03	4.33E+01
2.56E+03	4.33E+01
2.56E+03	4.33E+01
2.56E+03	4.33E+01
2.56E+03	4.32E+01
2.56E+03	4.32E+01
2.56E+03	4.32E+01
2.57E+03	4.32E+01
2.57E+03	4.31E+01
2.57E+03	4.31E+01
2.57E+03	4.31E+01
2.57E+03	4.31E+01
2.58E+03	4.31E+01
2.58E+03	4.30E+01
2.58E+03	4.30E+01
2.58E+03	4.30E+01
2.58E+03	4.30E+01
2.59E+03	4.30E+01
2.59E+03	4.29E+01
2.59E+03	4.29E+01
2.59E+03	4.29E+01
2.59E+03	4.29E+01
2.60E+03	4.28E+01
2.60E+03	4.28E+01
2.60E+03	4.28E+01
2.60E+03	4.28E+01
2.60E+03	4.27E+01
2.61E+03	4.27E+01
2.61E+03	4.27E+01
2.61E+03	4.27E+01
2.61E+03	4.27E+01
2.61E+03	4.26E+01
2.62E+03	4.26E+01
2.62E+03	4.26E+01
2.62E+03	4.25E+01
2.62E+03	4.25E+01
2.62E+03	4.25E+01
2.62E+03	4.25E+01
2.63E+03	4.24E+01
2.63E+03	4.24E+01
2.63E+03	4.24E+01
2.63E+03	4.24E+01
2.63E+03	4.23E+01
2.64E+03	4.23E+01
2.64E+03	4.23E+01
2.64E+03	4.23E+01
2.64E+03	4.22E+01
2.64E+03	4.22E+01
2.65E+03	4.22E+01
2.65E+03	4.22E+01
2.65E+03	4.21E+01
2.65E+03	4.21E+01
2.65E+03	4.21E+01
2.66E+03	4.20E+01
2.66E+03	4.20E+01
2.66E+03	4.20E+01
2.66E+03	4.20E+01
2.66E+03	4.19E+01
2.67E+03	4.19E+01
2.67E+03	4.19E+01
2.67E+03	4.19E+01
2.67E+03	4.18E+01
2.67E+03	4.18E+01
2.67E+03	4.18E+01
2.68E+03	4.17E+01
2.68E+03	4.17E+01
2.68E+03	4.17E+01
2.68E+03	4.17E+01
2.68E+03	4.16E+01
2.69E+03	4.16E+01
2.69E+03	4.16E+01
2.69E+03	4.16E+01
2.69E+03	4.15E+01
2.69E+03	4.15E+01
2.70E+03	4.15E+01
2.70E+03	4.14E+01
2.70E+03	4.14E+01
2.70E+03	4.14E+01
2.70E+03	4.14E+01
2.71E+03	4.13E+01
2.71E+03	4.13E+01
2.71E+03	4.13E+01
2.71E+03	4.13E+01
2.71E+03	4.12E+01
2.72E+03	4.12E+01
2.72E+03	4.12E+01
2.72E+03	4.11E+01
2.72E+03	4.11E+01
2.72E+03	4.11E+01
2.72E+03	4.11E+01
2.73E+03	4.10E+01
2.73E+03	4.10E+01
2.73E+03	4.10E+01
2.73E+03	4.10E+01
2.73E+03	4.09E+01
2.74E+03	4.09E+01
2.74E+03	4.09E+01
2.74E+03	4.09E+01
2.74E+03	4.08E+01
2.74E+03	4.08E+01
2.75E+03	4.08E+01
2.75E+03	4.08E+01
2.75E+03	4.07E+01
2.75E+03	4.07E+01
2.75E+03	4.07E+01
2.76E+03	4.07E+01
2.76E+03	4.06E+01
2.76E+03	4.06E+01
2.76E+03	4.06E+01
2.76E+03	4.05E+01
2.77E+03	4.05E+01
2.77E+03	4.05E+01
2.77E+03	4.05E+01
2.77E+03	4.04E+01
2.77E+03	4.04E+01
2.78E+03	4.04E+01
2.78E+03	4.03E+01
2.78E+03	4.03E+01
2.78E+03	4.03E+01
2.78E+03	4.02E+01
2.78E+03	4.02E+01
2.79E+03	4.02E+01
2.79E+03	4.01E+01
2.79E+03	4.01E+01
2.79E+03	4.00E+01
2.79E+03	4.00E+01
2.80E+03	3.99E+01
2.80E+03	3.99E+01
2.80E+03	3.99E+01
2.80E+03	3.98E+01
2.80E+03	3.98E+01
2.81E+03	3.97E+01
2.81E+03	3.97E+01
2.81E+03	3.96E+01
2.81E+03	3.96E+01
2.81E+03	3.95E+01
2.82E+03	3.95E+01
2.82E+03	3.94E+01
2.82E+03	3.93E+01
2.82E+03	3.93E+01
2.82E+03	3.92E+01
2.83E+03	3.92E+01
2.83E+03	3.91E+01
2.83E+03	3.90E+01
2.83E+03	3.90E+01
2.83E+03	3.89E+01
2.83E+03	3.88E+01
2.84E+03	3.88E+01
2.84E+03	3.87E+01
2.84E+03	3.86E+01
2.84E+03	3.85E+01
2.84E+03	3.84E+01
2.85E+03	3.83E+01
2.85E+03	3.82E+01
2.85E+03	3.81E+01
2.85E+03	3.80E+01
2.85E+03	3.79E+01
2.86E+03	3.78E+01
2.86E+03	3.78E+01
2.86E+03	3.77E+01
2.86E+03	3.76E+01
2.86E+03	3.76E+01
2.87E+03	3.75E+01
2.87E+03	3.74E+01
2.87E+03	3.74E+01
2.87E+03	3.73E+01
2.87E+03	3.72E+01
2.88E+03	3.72E+01
2.88E+03	3.71E+01
2.88E+03	3.71E+01
2.88E+03	3.70E+01
2.88E+03	3.69E+01
2.88E+03	3.69E+01
2.89E+03	3.69E+01
2.89E+03	3.68E+01
2.89E+03	3.68E+01
2.89E+03	3.67E+01
2.89E+03	3.66E+01
2.90E+03	3.66E+01
2.90E+03	3.65E+01
2.90E+03	3.65E+01
2.90E+03	3.64E+01
2.90E+03	3.63E+01
2.91E+03	3.62E+01
2.91E+03	3.61E+01
2.91E+03	3.60E+01
2.91E+03	3.59E+01
2.91E+03	3.58E+01
2.92E+03	3.57E+01
2.92E+03	3.56E+01
2.92E+03	3.55E+01
2.92E+03	3.54E+01
2.92E+03	3.53E+01
2.93E+03	3.52E+01
2.93E+03	3.52E+01
2.93E+03	3.52E+01
2.93E+03	3.52E+01
2.93E+03	3.52E+01
2.94E+03	3.52E+01
2.94E+03	3.53E+01
2.94E+03	3.53E+01
2.94E+03	3.54E+01
2.94E+03	3.54E+01
2.94E+03	3.55E+01
2.95E+03	3.55E+01
2.95E+03	3.56E+01
2.95E+03	3.56E+01
2.95E+03	3.57E+01
2.95E+03	3.57E+01
2.96E+03	3.57E+01
2.96E+03	3.58E+01
2.96E+03	3.58E+01
2.96E+03	3.59E+01
2.96E+03	3.59E+01
2.97E+03	3.59E+01
2.97E+03	3.60E+01
2.97E+03	3.60E+01
2.97E+03	3.60E+01
2.97E+03	3.61E+01
2.98E+03	3.61E+01
2.98E+03	3.61E+01
2.98E+03	3.62E+01
2.98E+03	3.62E+01
2.98E+03	3.62E+01
2.99E+03	3.62E+01
2.99E+03	3.62E+01
2.99E+03	3.62E+01
2.99E+03	3.62E+01
2.99E+03	3.62E+01
2.99E+03	3.62E+01
3.00E+03	3.62E+01
3.00E+03	3.62E+01
3.00E+03	3.61E+01
3.00E+03	3.61E+01
3.00E+03	3.61E+01
3.01E+03	3.60E+01
3.01E+03	3.60E+01
3.01E+03	3.59E+01
3.01E+03	3.59E+01
3.01E+03	3.58E+01
3.02E+03	3.58E+01
3.02E+03	3.57E+01
3.02E+03	3.57E+01
3.02E+03	3.56E+01
3.02E+03	3.56E+01
3.03E+03	3.55E+01
3.03E+03	3.54E+01
3.03E+03	3.54E+01
3.03E+03	3.53E+01
3.03E+03	3.52E+01
3.04E+03	3.52E+01
3.04E+03	3.51E+01
3.04E+03	3.50E+01
3.04E+03	3.50E+01
3.04E+03	3.49E+01
3.05E+03	3.48E+01
3.05E+03	3.47E+01
3.05E+03	3.47E+01
3.05E+03	3.46E+01
3.05E+03	3.45E+01
3.05E+03	3.44E+01
3.06E+03	3.43E+01
3.06E+03	3.43E+01
3.06E+03	3.42E+01
3.06E+03	3.41E+01
3.06E+03	3.40E+01
3.07E+03	3.40E+01
3.07E+03	3.39E+01
3.07E+03	3.38E+01
3.07E+03	3.37E+01
3.07E+03	3.37E+01
3.08E+03	3.36E+01
3.08E+03	3.35E+01
3.08E+03	3.34E+01
3.08E+03	3.34E+01
3.08E+03	3.33E+01
3.09E+03	3.32E+01
3.09E+03	3.31E+01
3.09E+03	3.30E+01
3.09E+03	3.30E+01
3.09E+03	3.29E+01
3.10E+03	3.28E+01
3.10E+03	3.27E+01
3.10E+03	3.26E+01
3.10E+03	3.26E+01
3.10E+03	3.25E+01
3.10E+03	3.24E+01
3.11E+03	3.23E+01
3.11E+03	3.22E+01
3.11E+03	3.22E+01
3.11E+03	3.21E+01
3.11E+03	3.20E+01
3.12E+03	3.19E+01
3.12E+03	3.19E+01
3.12E+03	3.18E+01
3.12E+03	3.17E+01
3.12E+03	3.16E+01
3.13E+03	3.15E+01
3.13E+03	3.14E+01
3.13E+03	3.14E+01
3.13E+03	3.13E+01
3.13E+03	3.12E+01
3.14E+03	3.11E+01
3.14E+03	3.10E+01
3.14E+03	3.10E+01
3.14E+03	3.09E+01
3.14E+03	3.08E+01
3.15E+03	3.07E+01
3.15E+03	3.06E+01
3.15E+03	3.06E+01
3.15E+03	3.05E+01
3.15E+03	3.04E+01
3.15E+03	3.03E+01
3.16E+03	3.02E+01
3.16E+03	3.01E+01
3.16E+03	3.01E+01
3.16E+03	3.00E+01
3.16E+03	2.99E+01
3.17E+03	2.98E+01
3.17E+03	2.97E+01
3.17E+03	2.97E+01
3.17E+03	2.96E+01
3.17E+03	2.95E+01
3.18E+03	2.94E+01
3.18E+03	2.93E+01
3.18E+03	2.93E+01
3.18E+03	2.92E+01
3.18E+03	2.91E+01
3.19E+03	2.90E+01
3.19E+03	2.90E+01
3.19E+03	2.89E+01
3.19E+03	2.88E+01
3.19E+03	2.88E+01
3.20E+03	2.87E+01
3.20E+03	2.86E+01
3.20E+03	2.86E+01
3.20E+03	2.85E+01
3.20E+03	2.84E+01
3.21E+03	2.84E+01
3.21E+03	2.83E+01
3.21E+03	2.82E+01
3.21E+03	2.82E+01
3.21E+03	2.81E+01
3.21E+03	2.81E+01
3.22E+03	2.80E+01
3.22E+03	2.80E+01
3.22E+03	2.79E+01
3.22E+03	2.79E+01
3.22E+03	2.78E+01
3.23E+03	2.77E+01
3.23E+03	2.77E+01
3.23E+03	2.76E+01
3.23E+03	2.76E+01
3.23E+03	2.75E+01
3.24E+03	2.75E+01
3.24E+03	2.74E+01
3.24E+03	2.74E+01
3.24E+03	2.73E+01
3.24E+03	2.73E+01
3.25E+03	2.72E+01
3.25E+03	2.72E+01
3.25E+03	2.72E+01
3.25E+03	2.71E+01
3.25E+03	2.71E+01
3.26E+03	2.70E+01
3.26E+03	2.70E+01
3.26E+03	2.69E+01
3.26E+03	2.69E+01
3.26E+03	2.69E+01
3.26E+03	2.68E+01
3.27E+03	2.68E+01
3.27E+03	2.68E+01
3.27E+03	2.67E+01
3.27E+03	2.67E+01
3.27E+03	2.66E+01
3.28E+03	2.66E+01
3.28E+03	2.66E+01
3.28E+03	2.65E+01
3.28E+03	2.65E+01
3.28E+03	2.65E+01
3.29E+03	2.64E+01
3.29E+03	2.64E+01
3.29E+03	2.64E+01
3.29E+03	2.63E+01
3.29E+03	2.63E+01
3.30E+03	2.63E+01
3.30E+03	2.62E+01
3.30E+03	2.62E+01
3.30E+03	2.61E+01
3.30E+03	2.61E+01
3.31E+03	2.61E+01
3.31E+03	2.60E+01
3.31E+03	2.60E+01
3.31E+03	2.59E+01
3.31E+03	2.59E+01
3.32E+03	2.59E+01
3.32E+03	2.58E+01
3.32E+03	2.58E+01
3.32E+03	2.57E+01
3.32E+03	2.57E+01
3.32E+03	2.57E+01
3.33E+03	2.56E+01
3.33E+03	2.56E+01
3.33E+03	2.55E+01
3.33E+03	2.55E+01
3.33E+03	2.54E+01
3.34E+03	2.54E+01
3.34E+03	2.54E+01
3.34E+03	2.53E+01
3.34E+03	2.53E+01
3.34E+03	2.53E+01
3.35E+03	2.52E+01
3.35E+03	2.52E+01
3.35E+03	2.52E+01
3.35E+03	2.51E+01
3.35E+03	2.51E+01
3.36E+03	2.51E+01
3.36E+03	2.51E+01
3.36E+03	2.50E+01
3.36E+03	2.50E+01
3.36E+03	2.50E+01
3.37E+03	2.50E+01
3.37E+03	2.50E+01
3.37E+03	2.49E+01
3.37E+03	2.49E+01
3.37E+03	2.49E+01
3.37E+03	2.49E+01
3.38E+03	2.49E+01
3.38E+03	2.49E+01
3.38E+03	2.49E+01
3.38E+03	2.49E+01
3.38E+03	2.49E+01
3.39E+03	2.49E+01
3.39E+03	2.49E+01
3.39E+03	2.49E+01
3.39E+03	2.49E+01
3.39E+03	2.49E+01
3.40E+03	2.49E+01
3.40E+03	2.49E+01
3.40E+03	2.49E+01
3.40E+03	2.50E+01
3.40E+03	2.50E+01
3.41E+03	2.50E+01
3.41E+03	2.50E+01
3.41E+03	2.50E+01
3.41E+03	2.51E+01
3.41E+03	2.51E+01
3.42E+03	2.51E+01
3.42E+03	2.51E+01
3.42E+03	2.52E+01
3.42E+03	2.52E+01
3.42E+03	2.52E+01
3.42E+03	2.53E+01
3.43E+03	2.53E+01
3.43E+03	2.54E+01
3.43E+03	2.54E+01
3.43E+03	2.55E+01
3.43E+03	2.55E+01
3.44E+03	2.55E+01
3.44E+03	2.56E+01
3.44E+03	2.56E+01
3.44E+03	2.57E+01
3.44E+03	2.58E+01
3.45E+03	2.58E+01
3.45E+03	2.59E+01
3.45E+03	2.59E+01
3.45E+03	2.60E+01
3.45E+03	2.61E+01
3.46E+03	2.61E+01
3.46E+03	2.62E+01
3.46E+03	2.63E+01
3.46E+03	2.64E+01
3.46E+03	2.64E+01
3.47E+03	2.65E+01
3.47E+03	2.66E+01
3.47E+03	2.67E+01
3.47E+03	2.68E+01
3.47E+03	2.69E+01
3.48E+03	2.69E+01
3.48E+03	2.70E+01
3.48E+03	2.71E+01
3.48E+03	2.72E+01
3.48E+03	2.73E+01
3.48E+03	2.74E+01
3.49E+03	2.75E+01
3.49E+03	2.76E+01
3.49E+03	2.77E+01
3.49E+03	2.78E+01
3.49E+03	2.79E+01
3.50E+03	2.80E+01
3.50E+03	2.81E+01
3.50E+03	2.82E+01
3.50E+03	2.83E+01
3.50E+03	2.84E+01
3.51E+03	2.85E+01
3.51E+03	2.86E+01
3.51E+03	2.87E+01
3.51E+03	2.88E+01
3.51E+03	2.90E+01
3.52E+03	2.91E+01
3.52E+03	2.92E+01
3.52E+03	2.93E+01
3.52E+03	2.94E+01
3.52E+03	2.95E+01
3.53E+03	2.97E+01
3.53E+03	2.98E+01
3.53E+03	2.99E+01
3.53E+03	3.01E+01
3.53E+03	3.02E+01
3.53E+03	3.03E+01
3.54E+03	3.05E+01
3.54E+03	3.06E+01
3.54E+03	3.07E+01
3.54E+03	3.09E+01
3.54E+03	3.10E+01
3.55E+03	3.12E+01
3.55E+03	3.13E+01
3.55E+03	3.15E+01
3.55E+03	3.16E+01
3.55E+03	3.18E+01
3.56E+03	3.19E+01
3.56E+03	3.21E+01
3.56E+03	3.22E+01
3.56E+03	3.24E+01
3.56E+03	3.25E+01
3.57E+03	3.27E+01
3.57E+03	3.29E+01
3.57E+03	3.30E+01
3.57E+03	3.32E+01
3.57E+03	3.34E+01
3.58E+03	3.36E+01
3.58E+03	3.38E+01
3.58E+03	3.39E+01
3.58E+03	3.41E+01
3.58E+03	3.43E+01
3.59E+03	3.45E+01
3.59E+03	3.46E+01
3.59E+03	3.48E+01
3.59E+03	3.50E+01
3.59E+03	3.52E+01
3.59E+03	3.54E+01
3.60E+03	3.56E+01
3.60E+03	3.58E+01
3.60E+03	3.60E+01
3.60E+03	3.62E+01
3.60E+03	3.64E+01
3.61E+03	3.66E+01
3.61E+03	3.68E+01
3.61E+03	3.70E+01
3.61E+03	3.72E+01
3.61E+03	3.74E+01
3.62E+03	3.76E+01
3.62E+03	3.78E+01
3.62E+03	3.80E+01
3.62E+03	3.81E+01
3.62E+03	3.83E+01
3.63E+03	3.85E+01
3.63E+03	3.88E+01
3.63E+03	3.90E+01
3.63E+03	3.92E+01
3.63E+03	3.95E+01
3.64E+03	3.97E+01
3.64E+03	3.99E+01
3.64E+03	4.01E+01
3.64E+03	4.03E+01
3.64E+03	4.04E+01
3.64E+03	4.06E+01
3.65E+03	4.08E+01
3.65E+03	4.10E+01
3.65E+03	4.12E+01
3.65E+03	4.14E+01
3.65E+03	4.16E+01
3.66E+03	4.18E+01
3.66E+03	4.20E+01
3.66E+03	4.22E+01
3.66E+03	4.23E+01
3.66E+03	4.25E+01
3.67E+03	4.26E+01
3.67E+03	4.27E+01
3.67E+03	4.28E+01
3.67E+03	4.29E+01
3.67E+03	4.30E+01
3.68E+03	4.31E+01
3.68E+03	4.33E+01
3.68E+03	4.34E+01
3.68E+03	4.35E+01
3.68E+03	4.35E+01
3.69E+03	4.36E+01
3.69E+03	4.37E+01
3.69E+03	4.38E+01
3.69E+03	4.38E+01
3.69E+03	4.39E+01
3.69E+03	4.40E+01
3.70E+03	4.40E+01
3.70E+03	4.41E+01
3.70E+03	4.41E+01
3.70E+03	4.41E+01
3.70E+03	4.42E+01
3.71E+03	4.42E+01
3.71E+03	4.42E+01
3.71E+03	4.42E+01
3.71E+03	4.43E+01
3.71E+03	4.43E+01
3.72E+03	4.44E+01
3.72E+03	4.44E+01
3.72E+03	4.45E+01
3.72E+03	4.45E+01
3.72E+03	4.46E+01
3.73E+03	4.46E+01
3.73E+03	4.46E+01
3.73E+03	4.46E+01
3.73E+03	4.46E+01
3.73E+03	4.46E+01
3.74E+03	4.46E+01
3.74E+03	4.46E+01
3.74E+03	4.46E+01
3.74E+03	4.45E+01
3.74E+03	4.45E+01
3.75E+03	4.45E+01
3.75E+03	4.44E+01
3.75E+03	4.44E+01
3.75E+03	4.44E+01
3.75E+03	4.44E+01
3.75E+03	4.45E+01
3.76E+03	4.45E+01
3.76E+03	4.45E+01
3.76E+03	4.46E+01
3.76E+03	4.46E+01
3.76E+03	4.46E+01
3.77E+03	4.46E+01
3.77E+03	4.46E+01
3.77E+03	4.46E+01
3.77E+03	4.46E+01
3.77E+03	4.46E+01
3.78E+03	4.46E+01
3.78E+03	4.46E+01
3.78E+03	4.47E+01
3.78E+03	4.47E+01
3.78E+03	4.47E+01
3.79E+03	4.48E+01
3.79E+03	4.48E+01
3.79E+03	4.48E+01
3.79E+03	4.48E+01
3.79E+03	4.48E+01
3.80E+03	4.48E+01
3.80E+03	4.47E+01
3.80E+03	4.47E+01
3.80E+03	4.47E+01
3.80E+03	4.47E+01
3.80E+03	4.47E+01
3.81E+03	4.47E+01
3.81E+03	4.48E+01
3.81E+03	4.48E+01
3.81E+03	4.48E+01
3.81E+03	4.47E+01
3.82E+03	4.47E+01
3.82E+03	4.47E+01
3.82E+03	4.47E+01
3.82E+03	4.47E+01
3.82E+03	4.48E+01
3.83E+03	4.48E+01
3.83E+03	4.48E+01
3.83E+03	4.48E+01
3.83E+03	4.48E+01
3.83E+03	4.48E+01
3.84E+03	4.47E+01
3.84E+03	4.47E+01
3.84E+03	4.48E+01
3.84E+03	4.48E+01
3.84E+03	4.48E+01
3.85E+03	4.48E+01
3.85E+03	4.48E+01
3.85E+03	4.47E+01
3.85E+03	4.47E+01
3.85E+03	4.47E+01
3.86E+03	4.47E+01
3.86E+03	4.47E+01
3.86E+03	4.47E+01
3.86E+03	4.47E+01
3.86E+03	4.47E+01
3.86E+03	4.47E+01
3.87E+03	4.47E+01
3.87E+03	4.47E+01
3.87E+03	4.47E+01
3.87E+03	4.47E+01
3.87E+03	4.47E+01
3.88E+03	4.47E+01
3.88E+03	4.47E+01
3.88E+03	4.47E+01
3.88E+03	4.47E+01
3.88E+03	4.47E+01
3.89E+03	4.47E+01
3.89E+03	4.47E+01
3.89E+03	4.47E+01
3.89E+03	4.47E+01
3.89E+03	4.47E+01
3.90E+03	4.47E+01
3.90E+03	4.46E+01
3.90E+03	4.46E+01
3.90E+03	4.46E+01
3.90E+03	4.46E+01
3.91E+03	4.46E+01
3.91E+03	4.46E+01
3.91E+03	4.46E+01
3.91E+03	4.47E+01
3.91E+03	4.47E+01
3.91E+03	4.47E+01
3.92E+03	4.47E+01
3.92E+03	4.47E+01
3.92E+03	4.47E+01
3.92E+03	4.47E+01
3.92E+03	4.47E+01
3.93E+03	4.46E+01
3.93E+03	4.46E+01
3.93E+03	4.46E+01
3.93E+03	4.46E+01
3.93E+03	4.46E+01
3.94E+03	4.46E+01
3.94E+03	4.46E+01
3.94E+03	4.46E+01
3.94E+03	4.46E+01
3.94E+03	4.46E+01
3.95E+03	4.46E+01
3.95E+03	4.46E+01
3.95E+03	4.46E+01
3.95E+03	4.46E+01
3.95E+03	4.46E+01
3.96E+03	4.46E+01
3.96E+03	4.46E+01
3.96E+03	4.46E+01
3.96E+03	4.46E+01
3.96E+03	4.46E+01
3.96E+03	4.46E+01
3.97E+03	4.46E+01
3.97E+03	4.46E+01
3.97E+03	4.46E+01
3.97E+03	4.46E+01
3.97E+03	4.46E+01
3.98E+03	4.46E+01
3.98E+03	4.46E+01
3.98E+03	4.46E+01
3.98E+03	4.46E+01
3.98E+03	4.46E+01
3.99E+03	4.46E+01
3.99E+03	4.46E+01
3.99E+03	4.46E+01
3.99E+03	4.46E+01
3.99E+03	4.46E+01
4.00E+03	4.46E+01
4.00E+03	4.46E+01
4.00E+03	4.46E+01
4.00E+03	0.00E+00
