# Supplementary material for: Ginseng glycoprotein and ginsenoside facilitate anti UV damage effects in diabetic rats
Source: Front Pharmacol. 2022 Dec 16;13:1075594. doi: 10.3389/fphar.2022.1075594 (PMC9800513; doi:10.3389/fphar.2022.1075594)
Supplement: Supplementary file 1 [file DataSheet1.ZIP › Original Date/Figure2/E.xlsx]

## Sheet: Sheet1
Asp	0.0853
Glu	0.1036
Ser	0.0373
His	0.0281
Gly	0.1365
Arg	0.3099
Thr	0.0264
Pro	0.0887
Ala	0.0646
Val	0.0226
Cys	0.0041
Met	0.0032
Ile	0.0235
Leu	0.0148
Phe	0.0094
Lys	0.0247
Tyr	0.0172
