# Supplementary material for: Ginseng glycoprotein and ginsenoside facilitate anti UV damage effects in diabetic rats
Source: Front Pharmacol. 2022 Dec 16;13:1075594. doi: 10.3389/fphar.2022.1075594 (PMC9800513; doi:10.3389/fphar.2022.1075594)
Supplement: Supplementary file 1 [file DataSheet1.ZIP › Original Date/Figure2/F.xls]

## Sheet: Magellan Sheet 3
<>	1	2	3	4	5	6	7	8	9	10	11	12
A
B	0.6726	0.5899	0.5622	0.4841	0.4537	0.4374	0.0712	0.0723	0.0659	0.0527	0.0517
C	0.6761	0.5936	0.5672	0.4989	0.4559	0.4344	0.0742	0.0706	0.0672	0.0511	0.0519
D	0.6778	0.5922	0.5672	0.4902	0.4587	0.4408	0.0728	0.069	0.0681	0.0528	0.0534
E		0.0564	0.0602	0.0554	0.0558	0.0517	0.043	0.0441	0.0446	0.0459	0.0469
F		0.0547	0.0643	0.0539	0.0514	0.0535	0.0438	0.0458	0.0448	0.045	0.0454
G		0.055	0.0555	0.0554	0.0516	0.0536	0.0434	0.0442	0.0489	0.0442	0.0455
H

## Sheet: 数据处理做图
<>	1	2	3	4	5	6	7	8	9	10	11	12
A		人参糖蛋白（mg/ml）					VC(mg/ml）
B	A0	0.2	0.4	0.6	0.8	1	0.2	0.4	0.6	0.8	1
C	0.6726	0.5899	0.5622	0.4841	0.4537	0.4374	0.0712	0.0723	0.0659	0.0527	0.0517
D	0.6761	0.5936	0.5672	0.4989	0.4559	0.4344	0.0742	0.0706	0.0672	0.0511	0.0519
E	0.6778	0.5922	0.5672	0.4902	0.4587	0.4408	0.0728	0.069	0.0681	0.0528	0.0534
平均值	0.6755	0.5919	0.565533	0.491067	0.4561	0.437533	0.0727333	0.0706333	0.0670667	0.0522	0.0523333
G		0.0564	0.0602	0.0554	0.0558	0.0517	0.043	0.0441	0.0446	0.0459	0.0469
H		0.0547	0.0643	0.0539	0.0514	0.0535	0.0438	0.0458	0.0448	0.045	0.0454
		0.055	0.0555	0.0554	0.0516	0.0536	0.0434	0.0442	0.0489	0.0442	0.0455
平均值		0.0553667	0.06	0.0549	0.0529333	0.0529333	0.0434	0.0447	0.0461	0.0450333	0.0459333
（a1-A2)/A0		0.794276	0.748384	0.645695	0.596842	0.569356	0.0432773	0.038261	0.0309334	0.0105734	0.00944231
1-		0.205724	0.251616	0.354305	0.403158	0.430644	0.956723	0.961739	0.969067	0.989427	0.990558
