# Supplementary material for: Ginseng glycoprotein and ginsenoside facilitate anti UV damage effects in diabetic rats
Source: Front Pharmacol. 2022 Dec 16;13:1075594. doi: 10.3389/fphar.2022.1075594 (PMC9800513; doi:10.3389/fphar.2022.1075594)
Supplement: Supplementary file 1 [file DataSheet1.ZIP › Original Date/Figure2/G.xls]

## Sheet: Magellan Sheet 3
<>	1	2	3	4	5	6	7	8	9	10	11	12
A
B							0.3299	0.0968	0.0522	0.0506	0.0483	0.0478
C							0.3222	0.1004	0.0574	0.0584	0.0474	0.0474
D							0.3168	0.0981	0.0549	0.0531	0.049	0.04
E							0.3167
F								0.2093	0.2286	0.2334	0.2231	0.2236
G								0.2167	0.2309	0.2311	0.2252	0.228
H								0.2136	0.2367	0.239	0.2394	0.2216

## Sheet: 数据处理做图
<>	1	2	3	4	5	6	7	8	9	10	11	12
A							对照VC(mg/ml)	Vc0.2	0.4	0.6	0.8	1
B							0.3299	0.0968	0.0522	0.0506	0.0483	0.0478
C							0.3222	0.1004	0.0574	0.0584	0.0474	0.0474
D							0.3168	0.0981	0.0549	0.0531	0.049	0.04
E							0.3167
F						平均	0.3214	0.0984333	0.0548333	0.0540333	0.0482333	0.0450667
G								0.693736	0.829392	0.831881	0.849927	0.85978
H								1.38747	1.65878	1.66376	1.69985	1.71956
								92.9606	111.139	111.472	113.89	115.211
								18.5921	44.4554	66.8833	91.1122	115.211
							爽药(mg/mL)	0.2	0.4	0.6	0.8	1
								0.2093	0.2286	0.2334	0.2231	0.2236
								0.2167	0.2309	0.2311	0.2252	0.228
								0.2136	0.2367	0.239	0.2394	0.2216
						平均		0.2132	0.232067	0.2345	0.229233	0.2244
								0.336652	0.277951	0.27038	0.286766	0.301805
								0.673304	0.555901	0.540759	0.573532	0.603609
								45.1114	37.2454	36.2309	38.4267	40.4418
								9.02228	14.8982	21.7385	30.7413	40.4418
