# Supplementary material for: Ginseng glycoprotein and ginsenoside facilitate anti UV damage effects in diabetic rats
Source: Front Pharmacol. 2022 Dec 16;13:1075594. doi: 10.3389/fphar.2022.1075594 (PMC9800513; doi:10.3389/fphar.2022.1075594)
Supplement: Supplementary file 1 [file DataSheet1.ZIP › Original Date/Figure3/Figure 3A.xlsx]

## Sheet: Sheet1
空白	0	50	100	200	400	800		空白	0	50	100	200	400	800		空白	0	50	100	200	400	800
0.2844	0.9444	1.2607	1.0195	1.2657	0.9883	0.9515		0.2845	0.9445	1.2611	1.0198	1.2654	0.9885	0.9517		0.2847	0.9446	1.2609	1.0196	1.2656	0.9886	0.9527
0.274	1.2651	1.1566	1.211	0.9607	1.0895	0.828		0.277	1.2647	1.1563	1.215	0.9615	1.0897	0.829		0.276	1.265	1.1565	1.214	0.9611	1.0898	0.824
0.2851	0.9467	1.184	1.1214	1.1666	1.1211	1.0025		0.2853	0.9465	1.181	1.1218	1.1663	1.1213	1.0027		0.2853	0.9466	1.182	1.1217	1.1665	1.1214	1.0025
0.2746	0.9029	1.1083	1.1993	1.184	1.159	0.9675		0.2748	0.9025	1.1077	1.1999	1.187	1.161	0.9677		0.2749	0.9027	1.1079	1.1996	1.186	1.162	0.9674
0.2796	1.1726	0.9592	1.0388	1.0083	1.1293	0.8599		0.2794	1.1733	0.9589	1.0385	1.0086	1.1294	0.8599		0.2797	1.1731	0.9589	1.0386	1.0085	1.1294	0.8596
0.2699	1.0673	1.13376	1.118	1.11706	1.09744	0.92188		0.2802	1.0463	1.133	1.119	1.11776	1.09798	0.9222		0.28012	1.0464	1.13324	1.1187	1.11754	1.09824	0.92124
	0.7974	0.86386	0.8481	0.84716	0.82754	0.65198			0.7661	0.8528	0.8388	0.83756	0.81778	0.642			0.76628	0.85312	0.83858	0.83742	0.81812	0.64112
	1	1.08335	1.06358	1.0624	1.0378	0.817632			1	1.11317	1.0949	1.09328	1.06746	0.838011			1	1.11333	1.09435	1.09284	1.06765	0.836665
