# Supplementary material for: Ginseng glycoprotein and ginsenoside facilitate anti UV damage effects in diabetic rats
Source: Front Pharmacol. 2022 Dec 16;13:1075594. doi: 10.3389/fphar.2022.1075594 (PMC9800513; doi:10.3389/fphar.2022.1075594)
Supplement: Supplementary file 1 [file DataSheet1.ZIP › Original Date/Figure3/Figure 3B.xlsx]

## Sheet: Sheet1
空白	对照	0	50	100	200	400	800				空白	对照	0	50	100	200	400	800		空白	对照	0	50	100	200	400	800
0.188	0.844	0.547	0.606	0.627	0.664	0.711	0.591				0.188	0.846	0.547	0.614	0.629	0.656	0.72	0.597		0.188	0.844	0.569	0.606	0.583	0.668	0.667	0.596
0.181	0.787	0.564	0.574	0.637	0.628	0.632	0.662				0.181	0.789	0.567	0.567	0.667	0.641	0.715	0.643		0.18	0.786	0.594	0.575	0.681	0.626	0.681	0.616
0.18	0.797	0.561	0.661	0.644	0.592	0.679	0.627				0.18	0.799	0.568	0.663	0.679	0.705	0.708	0.625		0.181	0.796	0.563	0.656	0.673	0.679	0.658	0.627
0.18	0.753	0.454	0.544	0.602	0.671	0.704	0.68				0.18	0.757	0.453	0.648	0.649	0.655	0.713	0.681		0.18	0.752	0.437	0.64	0.658	0.673	0.703	0.68
0.182	0.74	0.527	0.637	0.646	0.698	0.653	0.595				0.182	0.735	0.519	0.637	0.66	0.693	0.637	0.597		0.181	0.73	0.54	0.651	0.645	0.688	0.757	0.642
0.185	0.82	0.49	0.59	0.65	0.703	0.671					0.185	0.816	0.496	0.593	0.59	0.716	0.664	0.685		0.185	0.821	0.481	0.592	0.607	0.709	0.651
0.182667	0.790167	0.523833	0.602	0.634333	0.659333	0.675	0.631				0.182667	0.790333	0.525	0.620333	0.645667	0.677667	0.692833	0.638		0.1825	0.788167	0.530667	0.62	0.641167	0.673833	0.686167	0.6322
	0.6075	0.341167	0.419333	0.451667	0.476667	0.492333	0.448333					0.607667	0.342333	0.437667	0.463	0.495	0.510167	0.455333			0.605667	0.348167	0.4375	0.458667	0.491333	0.503667	0.4497
	1	0.561591	0.690261	0.743484	0.784636	0.810425	0.737997					1	0.563357	0.720241	0.761931	0.814591	0.83955	0.749314			1	0.574849	0.722345	0.757292	0.811227	0.831591	0.742488
	100	56.1591	69.0261	74.3484	78.4636	81.0425	73.7997					100	56.3357	72.0241	76.1931	81.4591	83.955	74.9314			100	57.4849	72.2345	75.7292	81.1227	83.1591	74.2488
