# Supplementary material for: Ginseng glycoprotein and ginsenoside facilitate anti UV damage effects in diabetic rats
Source: Front Pharmacol. 2022 Dec 16;13:1075594. doi: 10.3389/fphar.2022.1075594 (PMC9800513; doi:10.3389/fphar.2022.1075594)
Supplement: Supplementary file 1 [file DataSheet1.ZIP › Original Date/Figure4/Figure4B,DATA.xlsx]

## Sheet: Sheet1
Blank				Ginseng glycoprotein				Ginsenoside															347528	250.961	0	255
Time	Area			Time	Area			Time	Area														398580	249.653	0	255
0h	444658			0h	495818			0h	574266														333713	251.805	0	255
	489438				510063				572153
	465417				469351				525141
24h	416680			24h	431485			24h	498076
	459556				428695				464532
	552360				411818				462491
48h	361235			48h	362589			48h	444209
	417469				364781				425254
	393454				358027				407624
